# Supplementary material for: Seasonal water-heat-salt dynamics in coastal salinized fields: impacts on cotton photosynthesis and yield
Source: Front Plant Sci. 2025 Jul 14;16:1600293. doi: 10.3389/fpls.2025.1600293 (PMC12319418; doi:10.3389/fpls.2025.1600293)
Supplement: Supplementary file 1 [file Table1.xlsx]

## Sheet: 2015
	Table S1 Annual temperature record
	2015 year			2016 year
Date	average temp.	high temp.	low temp.	average temp.	high temp.	low temp.
Apr.1	18	24.6	13.4	8.6	10.9	7.5
Apr.2	16.5	24.2	12.3	6.1	8.8	4.7
Apr.3	12.4	20.1	8.6	8.4	12.6	2.6
Apr.4	13.7	25.9	4.4	8.6	13.9	3.7
Apr.5	12.3	17.7	4.3	12.3	17.9	6.3
Apr.6	14.3	22.5	7.2	6.3	12.7	4.4
Apr.7	16.4	22.6	9.8	6.2	12.2	-0.7
Apr.8	17.6	26.1	10.1	7.8	11.5	2.7
Apr.9	19.6	28.2	13.9	10.4	15.7	6.9
Apr.10	12.4	17.8	10.8	13.6	21.6	7.6
Apr.11	12.4	14.9	10.5	14.3	22	10.6
Apr.12	12	15.6	9.8	6.7	10.9	3.9
Apr.13	15.1	23.2	5.5	7.9	14.3	2
Apr.14	19.4	26.4	13.3	14.1	22.7	5.5
Apr.15	15.5	20.2	12.3	18.1	26	10.8
Apr.16	15.1	21.5	11.1	16.3	22.4	11
Apr.17	12.6	15.6	11.5	16.8	24.9	9
Apr.18	13.4	16.9	10.8	15	19.3	11.3
Apr.19	14.8	18.2	11.8	10.1	12.4	9.2
Apr.20	15.1	21.8	7	13.5	20.5	6.1
Apr.21	18.1	24.8	11.6	17.3	25.4	9.4
Apr.22	19	26.1	12.4	17.7	25.3	9
Apr.23	19.6	25.2	14.5	20.9	30.4	14.8
Apr.24	20.1	26.9	13	19.7	26.5	11.1
Apr.25	20.8	27.7	14	22.3	30	14.5
Apr.26	14.7	22.6	12.3	23.3	29.2	18.1
Apr.27	15	18.4	12.6	22.2	27.5	16.9
Apr.28	16.8	23.3	10.6	17	22.1	14.1
Apr.29	19.5	26.6	12.2	17.9	25.7	12
Apr.30	21.2	27.4	14	22.5	29	15.9
May.1	22.9	29.1	16	22.6	28.9	17.5
May.2	17.5	24.2	12.5	16.8	22.2	15.3
May.3	19.3	25.3	12.1	18.2	24.4	10.7
May.4	14.4	21	9.8	18.2	24.3	10.2
May.5	14.3	20.2	7.4	20.1	28.2	12.8
May.6	19.6	27.4	10.9	16.5	22.3	13.6
May.7	20.1	23.9	15.7	16.6	22.6	11.5
May.8	18.4	23.6	12.7	18.4	27.2	14
May.9	20.7	28.2	14.5	11.5	15	10.7
May.10	18.7	26.1	13.6	13.4	18.9	10.2
May.11	12.5	15.4	11.9	12.3	18.4	10.1
May.12	20.5	29.5	10.8	18.6	27.3	10.5
May.13	23.3	29.5	17.8	23.3	30.8	16.1
May.14	20.4	23.3	16.8	22.4	26.9	16.8
May.15	21.4	30.3	11.7	19.3	22.2	16.4
May.16	20.7	26.2	17.2	21.2	28.6	13.3
May.17	21	27.5	13.9	24	30	18.9
May.18	23.5	30.8	16	23.4	29	19.1
May.19	24.2	29.1	19.5	21.7	27.7	15.5
May.20	23.2	29.1	19.4	21.4	27.6	14.5
May.21	24.9	33.4	17.6	21.4	26.4	17.4
May.22	28.1	35.2	21	21.9	28.5	14.4
May.23	29	35.3	22.5	23.6	30.3	16.9
May.24	22.6	29.5	19.3	24.8	31.7	18.1
May.25	24.4	29.7	20.3	26.5	32.6	19.4
May.26	26	34.6	16.3	26.6	32.3	21
May.27	27.5	36.2	18.1	24.9	30.4	19.3
May.28	28.4	36.3	18.3	24.3	30.3	19.1
May.29	30.5	39.4	21.2	22.4	26.3	20.8
May.30	31.8	38.1	24.2	23.8	30.1	17.5
May.31	30.3	38	25.4	26.6	32.5	19.7
Jun.1	26	32.2	21.1	28.5	34.3	24.4
Jun.2	20.3	25.3	17.1	25.4	29.6	23.2
Jun.3	23	29	16.9	25.1	32.7	15.5
Jun.4	23.2	28	18	22.8	27.7	19
Jun.5	25.7	31.8	19.6	25.1	34.6	16.2
Jun.6	26.4	34.1	21.3	25.6	33.4	22
Jun.7	22.5	28.4	16	23.8	28.3	19.5
Jun.8	23.6	33.5	18	25	32.7	17
Jun.9	22.7	28.3	19.2	29.2	37.4	20.6
Jun.10	21.7	27.2	16.9	27.8	34.4	22.8
Jun.11	22.6	26.5	18.4	23	30.1	16.7
Jun.12	26.4	33.3	19	25.7	32.6	18.5
Jun.13	26.3	29.9	20.1	23.6	27	20.4
Jun.14	27.6	33.5	19.6	24.3	30.1	17.9
Jun.15	27.2	33.2	23.9	25.7	31.8	20.1
Jun.16	25.4	29.9	21.7	27.4	34	21.2
Jun.17	24.9	28.4	21.2	28	34	21.6
Jun.18	24.9	30.8	21.1	26	30.6	20.5
Jun.19	23.7	29.3	21.3	20.4	26	18.5
Jun.20	20.6	23.7	19	22.8	28.7	16.6
Jun.21	22.2	26.2	19.1	25.1	31.3	19.6
Jun.22	23.9	29.7	18	26.7	32.7	20.9
Jun.23	25.2	30.6	18.8	27.8	32.5	22.7
Jun.24	27.3	33	21.3	26.5	31.2	23.5
Jun.25	24.5	28.3	22.5	24.4	28	22.5
Jun.26	28.3	34.7	22.2	24.5	30.9	19.2
Jun.27	27.9	33	22.1	27.1	32	22.7
Jun.28	29.5	36.6	21.9	28.6	34.4	24.1
Jun.29	29.4	35.4	24.5	24.5	30.2	20.4
Jun.30	30.1	35.7	23.9	21.8	26.4	19
Jul.1	27.9	34.4	23	25.1	32.3	16.8
Jul.2	25	28.3	21.8	26.4	32.7	19.7
Jul.3	26.9	32.5	21.4	25.1	28.1	22.2
Jul.4	27.4	32.5	24.4	23.1	29.8	18.1
Jul.5	27.3	31.2	24.2	23.8	28.5	19.7
Jul.6	27.5	32.4	23.2	25	29.9	21.2
Jul.7	29	34	24.2	25.7	30.3	20.4
Jul.8	30.5	35.9	25.6	26.8	32.8	21.3
Jul.9	28.8	32.4	26.5	27.1	33.2	21
Jul.10	27.5	33.9	23.4	28.6	33.9	23.6
Jul.11	27.5	34.8	20.4	28.8	32.8	26.8
Jul.12	26.7	30.6	25.2	28.7	33.4	22.1
Jul.13	29	35.7	22.3	31.4	37	25.8
Jul.14	28.6	37.9	20.6	31.6	37.9	26.3
Jul.15	26	31.6	21.1	29.1	33.6	25.2
Jul.16	28.4	34	24	26.8	30.4	25.3
Jul.17	29.4	35.3	21.6	26.4	31	23.9
Jul.18	31.3	36.7	26.6	24.9	27.3	22.8
Jul.19	32.7	36.8	27.8	26	31.1	22
Jul.20	32.5	38.4	26.2	26.8	31.3	22.4
Jul.21	32.6	38.9	29.7	26.8	33.4	24.2
Jul.22	27.6	30.3	25.9	25.5	30.6	21.8
Jul.23	26.2	30.1	24.2	27.3	32.8	24
Jul.24	25.1	29.6	21.3	26.4	33.9	23.2
Jul.25	24.5	27.7	21.5	28	33.9	22.6
Jul.26	27.6	35	20.9	30.8	36.4	25.3
Jul.27	29.2	35.1	23.2	32	36.9	27.8
Jul.28	29.2	34.2	24.6	31.5	35.8	27
Jul.29	29.1	34.8	24.2	32.2	36.6	27.9
Jul.30	26.7	30	24	27.6	33.1	23.6
Jul.31	27	30.5	23.7	26	30	22.4
Aug.1	29.6	34.2	25.5	27.5	31	24.2
Aug.2	30.7	36.1	25	28.6	34.1	25
Aug.3	31.2	35.3	26.8	24.5	26.6	23.3
Aug.4	27.9	32.4	24.8	26	32.3	20.6
Aug.5	22.9	26.8	19.9	27.2	32.1	24.1
Aug.6	25.4	30	22.9	26.7	30.1	23.8
Aug.7	26.1	31.4	20.2	26.7	30.6	22.8
Aug.8	26.4	30.9	19.8	28.3	33.1	23.6
Aug.9	26.5	31.7	23	29.6	34.4	24.8
Aug.10	26.7	32.7	21.5	29.4	33.5	25.2
Aug.11	27.1	32.6	22.7	28.8	32.7	24.8
Aug.12	28.2	34.8	22.5	30	35.7	25.3
Aug.13	24.2	28	20.1	29.4	35.4	23.9
Aug.14	24.3	30.6	18	28.9	34.6	24.7
Aug.15	26.5	32.2	20.9	28.8	34.8	23.7
Aug.16	28	33.3	23.2	29.3	35.5	24.3
Aug.17	22.2	29.4	20.7	28.9	34.9	24.3
Aug.18	22.3	25.7	20.6	28.2	32.2	24.5
Aug.19	25.2	31.4	19.6	25.8	29	23.3
Aug.20	26.8	32.5	21.4	26.8	32.7	22
Aug.21	26	33	22.8	27.1	33.3	21.5
Aug.22	27.7	33.3	23.5	27.4	35.5	23.3
Aug.23	28.2	31.9	25.1	25.4	30.2	20.4
Aug.24	23.5	28.8	21	24.8	28.1	21.4
Aug.25	25.2	31.2	20.8	23.4	27.9	20.2
Aug.26	26.4	32.9	20.5	22.5	30.3	21
Aug.27	28	33.3	23	23.7	30.4	20.1
Aug.28	25.8	31.5	21.6	25	33.2	19.9
Aug.29	25.2	29.2	20.5	23.9	29.4	18.2
Aug.30	26	29.8	22.2	24.1	29.3	18.8
Aug.31	23.7	26.3	21.5	22.4	24.9	19.9
Sep.1	24.5	29.7	19.7	20.9	24.5	19.7
Sep.2	22.5	25.5	20.2	23	28	19.3
Sep.3	22	28.1	18.3	25.5	31.4	20.5
Sep.4	23.5	31.1	16.6	24.1	28.5	20.5
Sep.5	24.6	30.7	19.6	20.8	24.2	19.2
Sep.6	24.7	30.3	19.5	21.5	25.3	19.2
Sep.7	25.5	29.3	23	22.6	29.8	16
Sep.8	24.1	27.9	21.3	23.3	28.4	16.9
Sep.9	23.4	29.2	17.7	24.1	26.7	21.8
Sep.10	23.8	30.5	18.5	21	24.5	17.9
Sep.11	23.1	27.3	19.9	18.1	23.1	15
Sep.12	19.7	22.8	16.6	18.9	24.3	14
Sep.13	22.3	27.6	16.7	21.1	29.6	14.2
Sep.14	20.7	25.7	18.4	20.9	27	16.8
Sep.15	19.4	24.7	14.9	22.3	29.2	17.7
Sep.16	18.3	24.7	13.2	22.8	29.5	16.1
Sep.17	15.4	17.6	13.6	24.1	30.3	19.1
Sep.18	18.7	26.6	11.9	23.9	30	20
Sep.19	18.7	24.6	13.6	22.7	27.5	18.1
Sep.20	20.9	26.2	17.4	22.9	29.8	18.1
Sep.21	22.3	27	18.3	23	30.4	17.9
Sep.22	22.8	28.7	19	23.2	28.3	19.1
Sep.23	21.9	26.2	19.8	23.3	29.3	19.8
Sep.24	19.6	21.8	17.7	24	30.5	20.1
Sep.25	19.3	24.5	13.8	21.5	28.4	17.2
Sep.26	21.5	27.2	17.2	21.4	29.3	13.5
Sep.27	21.4	24	18.9	22.7	30.8	17.4
Sep.28	19.2	22.3	16.9	20.3	23	18.1
Sep.29	17.6	24.5	15.7	20.3	22.1	18.9
Sep.30	14.7	17.6	11.7	18.8	24.2	16
Oct.1	15.8	22.8	11.1	17.8	22.2	15.4
Oct.2	16	21	13.8	19	27.4	11.8
Oct.3	17.1	22.5	12.9	19.8	25.4	12.9
Oct.4	15	18.4	13.6	20	27.5	14.4
Oct.5	15	20.5	12.3	21.2	29.2	15.3
Oct.6	14.6	21.3	8.8	21.8	29.3	15.6
Oct.7	16.7	23.9	11.6	22.1	26.9	19.2
Oct.8	18.7	24.9	14.5	16.8	21.2	12.5
Oct.9	18.7	24.8	14.8	15.9	25.1	8.8
Oct.10	19.1	24.8	12.1	12.6	16.6	6.7
Oct.11	18.3	26.3	13.1	14.6	22.1	8.8
Oct.12	14.5	18.2	12.6	16.8	25.2	10
Oct.13	12	15.5	8.5	19.3	28.2	12
Oct.14	13	20.9	6.1	19.2	26.7	15.5
Oct.15	15.4	24.5	9.5	18	25.9	13
Oct.16	15	22.8	7.8	20.2	28.6	13.9
Oct.17	18	26	11.6	20.3	28.2	14.9
Oct.18	19.6	27.3	13.6	15.9	21.1	14.8
Oct.19	16.8	21.1	15.6	15.9	21.6	12.6
Oct.20	15.6	18.4	12.4	17.3	21	13.8
Oct.21	12.9	16.3	9	15.5	17.5	13.7
Oct.22	12.2	19	6.8	13.5	14.6	12.8
Oct.23	16.2	21.5	11.6	11.5	13.3	10.6
Oct.24	18.8	25.7	13.1	12.1	18.6	7.3
Oct.25	20.9	27.8	16.4	13.7	15.6	12.7
Oct.26	14.6	22.1	11.6	10.6	13.9	9.1
Oct.27	10	14.8	6	10.6	17.5	5.6
Oct.28	11.5	17.5	6.4	10.2	14.4	5
Oct.29	13.5	19	9.5	8	13.4	3.6
Oct.30	14	18.4	11.4	8.1	14.4	1.9
Oct.31	14.5	16.7	11.1	10	16.1	4
